# Supplementary material for: ﻿Description of two new species of the genus Trachelas L. Koch, 1872 and the male of T.gaoligongensis Jin, Yin & Zhang, 2017 from China (Araneae, Trachelidae)
Source: Zookeys. 2024 Oct 14;1215:127–38. doi: 10.3897/zookeys.1215.130564 (PMC11494213; doi:10.3897/zookeys.1215.130564)
Supplement: XML Treatment for Trachelas [file zookeys.1215.130564-treatment1.xml]

<!DOCTYPE tp:taxon-treatment
  PUBLIC "-//TaxonX//DTD Taxonomic Treatment Publishing DTD v0 20100105//EN" "tax-treatment-NSO.dtd">
<tp:taxon-treatment xmlns:tp="http://www.plazi.org/taxpub"><tp:treatment-meta><kwd-group><label>Taxon classification</label><kwd>
              <named-content content-type="kingdom">Animalia</named-content>
            </kwd><kwd>
              <named-content content-type="order">Araneae</named-content>
            </kwd><kwd>
              <named-content content-type="family">Trachelidae</named-content>
            </kwd></kwd-group><mixed-citation publication-type="journal"><person-group><name><surname>Tang</surname><given-names>Gang</given-names></name><name><surname>Yan</surname><given-names>Wen-long</given-names></name><name><surname>Zhao</surname><given-names>Yi</given-names></name><name><surname>Peng</surname><given-names>Xian-jin</given-names></name></person-group><article-title>﻿Description of two new species of the genus <italic><tp:taxon-name><tp:taxon-name-part taxon-name-part-type="genus" reg="Trachelas">Trachelas</tp:taxon-name-part></tp:taxon-name></italic> L. Koch, 1872 and the male of <italic><tp:taxon-name><tp:taxon-name-part taxon-name-part-type="genus" reg="Trachelas">T.</tp:taxon-name-part><tp:taxon-name-part taxon-name-part-type="species" reg="gaoligongensis">gaoligongensis</tp:taxon-name-part></tp:taxon-name></italic> Jin, Yin &amp; Zhang, 2017 from China (<tp:taxon-name><tp:taxon-name-part taxon-name-part-type="order">Araneae</tp:taxon-name-part></tp:taxon-name>, <tp:taxon-name><tp:taxon-name-part taxon-name-part-type="family">Trachelidae</tp:taxon-name-part></tp:taxon-name>)</article-title><source>Zookeys</source><day>14</day><month>10</month><year>2024</year><volume>1215</volume><fpage>127</fpage><lpage>138</lpage><pub-id pub-id-type="doi">10.3897/zookeys.1215.130564</pub-id></mixed-citation></tp:treatment-meta><tp:nomenclature><label>﻿Genus</label><tp:taxon-name>
            <object-id xmlns:xlink="http://www.w3.org/1999/xlink" content-type="arpha" xlink:type="simple">947A3FBF-EC79-5E77-8CAE-AC9F9302FBD1</object-id>
            <tp:taxon-name-part taxon-name-part-type="genus" reg="Trachelas">Trachelas</tp:taxon-name-part>
          </tp:taxon-name><tp:taxon-authority>L. Koch, 1872</tp:taxon-authority></tp:nomenclature><tp:treatment-sec sec-type="type species" id="SECID0ENGAC"><title>Type species.</title><p><italic><tp:taxon-name><tp:taxon-name-part taxon-name-part-type="genus" reg="Trachelas">Trachelas</tp:taxon-name-part><tp:taxon-name-part taxon-name-part-type="species" reg="minor">minor</tp:taxon-name-part></tp:taxon-name></italic> O. Pickard-Cambridge, 1872.</p></tp:treatment-sec></tp:taxon-treatment>
