# Supplementary material for: ﻿Description of two new species of the genus Trachelas L. Koch, 1872 and the male of T.gaoligongensis Jin, Yin & Zhang, 2017 from China (Araneae, Trachelidae)
Source: Zookeys. 2024 Oct 14;1215:127–38. doi: 10.3897/zookeys.1215.130564 (PMC11494213; doi:10.3897/zookeys.1215.130564)
Supplement: XML Treatment for Trachelas gaoligongensis [file zookeys.1215.130564-treatment2.xml]

<!DOCTYPE tp:taxon-treatment
  PUBLIC "-//TaxonX//DTD Taxonomic Treatment Publishing DTD v0 20100105//EN" "tax-treatment-NSO.dtd">
<tp:taxon-treatment xmlns:tp="http://www.plazi.org/taxpub"><tp:treatment-meta><kwd-group><label>Taxon classification</label><kwd>
              <named-content content-type="kingdom">Animalia</named-content>
            </kwd><kwd>
              <named-content content-type="order">Araneae</named-content>
            </kwd><kwd>
              <named-content content-type="family">Trachelidae</named-content>
            </kwd></kwd-group><mixed-citation publication-type="journal"><person-group><name><surname>Tang</surname><given-names>Gang</given-names></name><name><surname>Yan</surname><given-names>Wen-long</given-names></name><name><surname>Zhao</surname><given-names>Yi</given-names></name><name><surname>Peng</surname><given-names>Xian-jin</given-names></name></person-group><article-title>﻿Description of two new species of the genus <italic><tp:taxon-name><tp:taxon-name-part taxon-name-part-type="genus" reg="Trachelas">Trachelas</tp:taxon-name-part></tp:taxon-name></italic> L. Koch, 1872 and the male of <italic><tp:taxon-name><tp:taxon-name-part taxon-name-part-type="genus" reg="Trachelas">T.</tp:taxon-name-part><tp:taxon-name-part taxon-name-part-type="species" reg="gaoligongensis">gaoligongensis</tp:taxon-name-part></tp:taxon-name></italic> Jin, Yin &amp; Zhang, 2017 from China (<tp:taxon-name><tp:taxon-name-part taxon-name-part-type="order">Araneae</tp:taxon-name-part></tp:taxon-name>, <tp:taxon-name><tp:taxon-name-part taxon-name-part-type="family">Trachelidae</tp:taxon-name-part></tp:taxon-name>)</article-title><source>Zookeys</source><day>14</day><month>10</month><year>2024</year><volume>1215</volume><fpage>127</fpage><lpage>138</lpage><pub-id pub-id-type="doi">10.3897/zookeys.1215.130564</pub-id></mixed-citation></tp:treatment-meta><tp:nomenclature><label>﻿</label><tp:taxon-name>
            <object-id xmlns:xlink="http://www.w3.org/1999/xlink" content-type="arpha" xlink:type="simple">DA69F347-BAE3-5AC5-ABD3-29AA1532EFC2</object-id>
            <tp:taxon-name-part taxon-name-part-type="genus" reg="Trachelas">Trachelas</tp:taxon-name-part>
            <tp:taxon-name-part taxon-name-part-type="species" reg="gaoligongensis">gaoligongensis</tp:taxon-name-part>
          </tp:taxon-name><tp:taxon-authority>Jin, Yin &amp; Zhang, 2017</tp:taxon-authority><xref ref-type="fig" rid="F1">Figs 1</xref><xref ref-type="fig" rid="F2">, 2</xref><xref ref-type="fig" rid="F3">, 3</xref><xref ref-type="fig" rid="F4">, 4</xref><tp:nomenclature-citation-list><tp:nomenclature-citation><tp:taxon-name>
                <tp:taxon-name-part taxon-name-part-type="genus" reg="Trachelas">Trachelas</tp:taxon-name-part>
                <tp:taxon-name-part taxon-name-part-type="species" reg="gaoligongensis">gaoligongensis</tp:taxon-name-part>
              </tp:taxon-name><comment>Jin, Yin &amp; Zhang, 2017: 42, figs 16A−G, 18A, B (♀).</comment></tp:nomenclature-citation></tp:nomenclature-citation-list></tp:nomenclature><tp:treatment-sec sec-type="material" id="SECID0EAJAC"><title>Material examined.</title><p>• 4 ♂, 1 ♀(<named-content xmlns:xlink="http://www.w3.org/1999/xlink" content-type="dwc:institutional_code" xlink:title="College of Life Sciences, Hunan Normal University" xlink:href="http://grbio.org/institution/hunan-normal-university" xlink:type="simple">HNU</named-content>-20071010); China, Yunnan Prov., Longyang County, Mangkuan Baihualing; <named-content xmlns:xlink="http://www.w3.org/1999/xlink" content-type="dwc:verbatimCoordinates" xlink:type="simple"><named-content content-type="geo-json" specific-use="{&#34;type&#34;:&#34;Point&#34;,&#34;coordinates&#34;:[98.800320,25.303660]}" id="NCID0ENJAC" xlink:type="simple">25.30366°N, 98.80032°E</named-content></named-content>; 1624 m a.s.l.; 10 October 2007; Xian-jin Peng leg. • 2 ♀ (<named-content xmlns:xlink="http://www.w3.org/1999/xlink" content-type="dwc:institutional_code" xlink:title="College of Life Sciences, Hunan Normal University" xlink:href="http://grbio.org/institution/hunan-normal-university" xlink:type="simple">HNU</named-content>-Tang-04-12); China, Yunnan Prov., Gongshan County, Cikai Township, Heiwadi Village; <named-content xmlns:xlink="http://www.w3.org/1999/xlink" content-type="dwc:verbatimCoordinates" xlink:type="simple"><named-content content-type="geo-json" specific-use="{&#34;type&#34;:&#34;Point&#34;,&#34;coordinates&#34;:[98.355330,27.471010]}" id="NCID0EZJAC" xlink:type="simple">27.47101°N, 98.35533°E</named-content></named-content>; 1850 m a.s.l.; 13−16 November. 2004; Guo Tang leg. • 2 ♀ (<named-content xmlns:xlink="http://www.w3.org/1999/xlink" content-type="dwc:institutional_code" xlink:title="College of Life Sciences, Hunan Normal University" xlink:href="http://grbio.org/institution/hunan-normal-university" xlink:type="simple">HNU</named-content>-DHK-2004-082); China, Yunnan Prov., Gongshan County, Dulongjiang Township, 0.2 km S of confluence of Dulongjiang with Muke Wang [river]; <named-content xmlns:xlink="http://www.w3.org/1999/xlink" content-type="dwc:verbatimCoordinates" xlink:type="simple"><named-content content-type="geo-json" specific-use="{&#34;type&#34;:&#34;Point&#34;,&#34;coordinates&#34;:[98.329790,27.841250]}" id="NCID0EFKAC" xlink:type="simple">27.84125°N, 98.32979°E</named-content></named-content>; 1450 m a.s.l.; 11 November 2004; D. H. Kavanaugh leg. • 1 ♀ (<named-content xmlns:xlink="http://www.w3.org/1999/xlink" content-type="dwc:institutional_code" xlink:title="College of Life Sciences, Hunan Normal University" xlink:href="http://grbio.org/institution/hunan-normal-university" xlink:type="simple">HNU</named-content>-VFL-04-0027); China, Yunnan Prov., Gongshan County, Bingzhongluo Township, west side of bridge NW of Stone Gate; <named-content xmlns:xlink="http://www.w3.org/1999/xlink" content-type="dwc:verbatimCoordinates" xlink:type="simple"><named-content content-type="geo-json" specific-use="{&#34;type&#34;:&#34;Point&#34;,&#34;coordinates&#34;:[98.588900,28.066700]}" id="NCID0ERKAC" xlink:type="simple">28.06670°N, 98.58890°E</named-content></named-content>; 1500 m a.s.l.; 11 December 2004; V. F. Lee leg.</p></tp:treatment-sec><tp:treatment-sec sec-type="etymology" id="SECID0EWKAC"><title>Etymology.</title><p>The species name “<tp:taxon-name><tp:taxon-name-part taxon-name-part-type="genus" reg="Trachelas"/><tp:taxon-name-part taxon-name-part-type="species" reg="gaoligongensis">gaoligongensis</tp:taxon-name-part></tp:taxon-name>” refers to the Gaoligong mountain range where the type locality is found, adjective.</p></tp:treatment-sec><tp:treatment-sec sec-type="diagnosis" id="SECID0EFLAC"><title>Diagnosis.</title><p>The male of <italic><tp:taxon-name><tp:taxon-name-part taxon-name-part-type="genus" reg="Trachelas">Trachelas</tp:taxon-name-part><tp:taxon-name-part taxon-name-part-type="species" reg="gaoligongensis">gaoligongensis</tp:taxon-name-part></tp:taxon-name></italic> (Figs <xref ref-type="fig" rid="F2">2</xref>, <xref ref-type="fig" rid="F4">4A−C</xref>) resembles that of <italic><tp:taxon-name><tp:taxon-name-part taxon-name-part-type="genus" reg="Trachelas">T.</tp:taxon-name-part><tp:taxon-name-part taxon-name-part-type="species" reg="bomiensis">bomiensis</tp:taxon-name-part></tp:taxon-name></italic> Jin &amp; Mi, 2024 (see <xref ref-type="bibr" rid="B3">Liu et al. 2024</xref>, fig. 2A−D) in having a hook-shaped sperm duct and a protruding genital bulb but differs as follows: (1) the embolus is enlarged at the base and elongated at the tip in retrolateral view (vs. elongated at the base and with two spirals at the tip); (2) the retrolateral tibial apophysis points to the dorsal side of the cymbium in prolateral view (vs. absent); and (3) the retrolateral patellar apophysis is longitudinally bar-shaped, distally covered with feathery setae in retrolateral view (vs. distal portion transversely bent toward tibia and without feathery setae). The female of <italic><tp:taxon-name><tp:taxon-name-part taxon-name-part-type="genus" reg="Trachelas">T.</tp:taxon-name-part><tp:taxon-name-part taxon-name-part-type="species" reg="gaoligongensis">gaoligongensis</tp:taxon-name-part></tp:taxon-name></italic> (Figs <xref ref-type="fig" rid="F3">3</xref>, <xref ref-type="fig" rid="F4">4D, E</xref>) resembles that of <italic><tp:taxon-name><tp:taxon-name-part taxon-name-part-type="genus" reg="Trachelas">T.</tp:taxon-name-part><tp:taxon-name-part taxon-name-part-type="species" reg="kavanaughi">kavanaughi</tp:taxon-name-part></tp:taxon-name></italic> sp. nov. (see Figs <xref ref-type="fig" rid="F5">5E, F</xref>, <xref ref-type="fig" rid="F7">7A, B</xref>) in the shape of the atrium and secondary spermathecae, but differs as follows: (1) the atrium is about as long as wide in ventral view (vs. wider than long); (2) the copulatory openings are posteriorly located on the genitalia in ventral view (vs. anteriorly located on the genitalia); (3) the primary spermathecae are oval in dorsal view (vs. round); and (4) the interdistance of the secondary spermathecae is more than twice the width of the primary spermathecae in dorsal view (vs. narrower than the width of the primary spermathecae).</p></tp:treatment-sec><tp:treatment-sec sec-type="description" id="SECID0ETNAC"><title>Description.</title><p><bold>Male.</bold> (one of <named-content xmlns:xlink="http://www.w3.org/1999/xlink" content-type="dwc:institutional_code" xlink:title="College of Life Sciences, Hunan Normal University" xlink:href="http://grbio.org/institution/hunan-normal-university" xlink:type="simple">HNU</named-content>-20071010) (Fig. <xref ref-type="fig" rid="F1">1A−E</xref>). Total length 4.06. Carapace 2.05 long, 1.64 wide; abdomen 2.30 long, 1.65 wide. Carapace brown, fovea thin and black, cervicle and radial grooves distinct. Chelicerae and labium brown, three promarginal and two retromarginal teeth. Sternum and endites yellowish brown, truncated margin of sternum with distinct crescent-shaped depression. Eye sizes and interdistances: <abbrev xmlns:xlink="http://www.w3.org/1999/xlink" xlink:title="anterior median eyes" id="ABBRID0EDOAC" xlink:type="simple">AME</abbrev> 0.14, <abbrev xmlns:xlink="http://www.w3.org/1999/xlink" xlink:title="anterior lateral eyes" id="ABBRID0EHOAC" xlink:type="simple">ALE</abbrev> 0.14, <abbrev xmlns:xlink="http://www.w3.org/1999/xlink" xlink:title="posterior median eyes" id="ABBRID0ELOAC" xlink:type="simple">PME</abbrev> 0.14, <abbrev xmlns:xlink="http://www.w3.org/1999/xlink" xlink:title="posterior lateral eyes" id="ABBRID0EPOAC" xlink:type="simple">PLE</abbrev> 0.11, <abbrev xmlns:xlink="http://www.w3.org/1999/xlink" xlink:title="anterior median eyes" id="ABBRID0ETOAC" xlink:type="simple">AME</abbrev>−<abbrev xmlns:xlink="http://www.w3.org/1999/xlink" xlink:title="anterior median eyes" id="ABBRID0EXOAC" xlink:type="simple">AME</abbrev> 0.06, <abbrev xmlns:xlink="http://www.w3.org/1999/xlink" xlink:title="anterior median eyes" id="ABBRID0E2OAC" xlink:type="simple">AME</abbrev>−<abbrev xmlns:xlink="http://www.w3.org/1999/xlink" xlink:title="anterior lateral eyes" id="ABBRID0E6OAC" xlink:type="simple">ALE</abbrev> 0.02, <abbrev xmlns:xlink="http://www.w3.org/1999/xlink" xlink:title="posterior median eyes" id="ABBRID0EDPAC" xlink:type="simple">PME</abbrev>−<abbrev xmlns:xlink="http://www.w3.org/1999/xlink" xlink:title="posterior median eyes" id="ABBRID0EHPAC" xlink:type="simple">PME</abbrev> 0.11, <abbrev xmlns:xlink="http://www.w3.org/1999/xlink" xlink:title="posterior median eyes" id="ABBRID0ELPAC" xlink:type="simple">PME</abbrev>−<abbrev xmlns:xlink="http://www.w3.org/1999/xlink" xlink:title="posterior lateral eyes" id="ABBRID0EPPAC" xlink:type="simple">PLE</abbrev> 0.10, <abbrev xmlns:xlink="http://www.w3.org/1999/xlink" xlink:title="anterior lateral eyes" id="ABBRID0ETPAC" xlink:type="simple">ALE</abbrev>−<abbrev xmlns:xlink="http://www.w3.org/1999/xlink" xlink:title="posterior lateral eyes" id="ABBRID0EXPAC" xlink:type="simple">PLE</abbrev> 0.08. <abbrev xmlns:xlink="http://www.w3.org/1999/xlink" xlink:title="median ocular area" id="ABBRID0E2PAC" xlink:type="simple">MOA</abbrev> 0.34 long, anterior width 0.28, posterior width 0.36. Clypeus height 0.12. Legs yellowish brown, with black rings. Leg measurements: leg I 5.38 (1.68, 2.19, 0.92, 0.59), II 5.24 (1.61, 2.13, 0.87, 0.63), III 3.15 (0.87, 0.90, 0.94, 0.44), IV 5.60 (1.74, 1.83, 1.45, 0.58). Leg formula: 4123. Abdomen oval, apricot-white; anterior half of dorsum with two black-brown longitudinal stripes; posterior half with five black-brown chevrons decreasing in size from anterior to posterior; venter with three dark longitudinal stripes. Spinnerets with parenthesis-shaped marks laterally.</p><fig id="F1" position="float" orientation="portrait"><object-id xmlns:xlink="http://www.w3.org/1999/xlink" content-type="doi" xlink:type="simple">10.3897/zookeys.1215.130564.figure1</object-id><object-id xmlns:xlink="http://www.w3.org/1999/xlink" content-type="arpha" xlink:type="simple">4DA03DC9-10CD-5EE7-A9E2-7DC17BBA387F</object-id><label>Figure 1.</label><caption><p><italic><tp:taxon-name><tp:taxon-name-part taxon-name-part-type="genus" reg="Trachelas">Trachelas</tp:taxon-name-part><tp:taxon-name-part taxon-name-part-type="species" reg="gaoligongensis">gaoligongensis</tp:taxon-name-part></tp:taxon-name></italic> Jin, Yin &amp; Zhang, 2017 (<named-content xmlns:xlink="http://www.w3.org/1999/xlink" content-type="dwc:institutional_code" xlink:title="College of Life Sciences, Hunan Normal University" xlink:href="http://grbio.org/institution/hunan-normal-university" xlink:type="simple">HNU</named-content>-20071010). Male (<bold>A−E</bold>) <bold>A</bold> habitus, dorsal view <bold>B</bold> ditto, ventral view <bold>C</bold> ditto, lateral view <bold>D</bold> ocular area, dorsal view <bold>E</bold> carapace, frontal view. Female (<bold>F−J</bold>) <bold>F</bold> habitus, dorsal view <bold>G</bold> ditto, ventral view <bold>H</bold> ditto, lateral view <bold>I</bold> ocular area, dorsal view <bold>J</bold> carapace, frontal view. Scale bars: 0.5 mm.</p></caption><graphic xmlns:xlink="http://www.w3.org/1999/xlink" xlink:href="zookeys-1215-127_article-130564__-g001.jpg" position="float" orientation="portrait" xlink:type="simple" id="oo_1153166.jpg"><uri content-type="original_file" xlink:type="simple">https://binary.pensoft.net/fig/1153166</uri></graphic></fig><p>Palp (Figs <xref ref-type="fig" rid="F2">2</xref>, <xref ref-type="fig" rid="F4">4A−C</xref>). Retrolateral patellar apophysis finger-like, as long as patella, distally covered with feathery setae; retrolateral tibial apophysis spur-like, as long as tibia, pointed distally; genital bulb oval, embolus short, with base broad and spiralled, apex constricted and spinelike. Sperm duct distinct and hook-shaped.</p><fig id="F2" position="float" orientation="portrait"><object-id xmlns:xlink="http://www.w3.org/1999/xlink" content-type="doi" xlink:type="simple">10.3897/zookeys.1215.130564.figure2</object-id><object-id xmlns:xlink="http://www.w3.org/1999/xlink" content-type="arpha" xlink:type="simple">4DBC96F4-7D39-54B6-9253-BDCCB3D9929D</object-id><label>Figure 2.</label><caption><p><italic><tp:taxon-name><tp:taxon-name-part taxon-name-part-type="genus" reg="Trachelas">Trachelas</tp:taxon-name-part><tp:taxon-name-part taxon-name-part-type="species" reg="gaoligongensis">gaoligongensis</tp:taxon-name-part></tp:taxon-name></italic> Jin, Yin &amp; Zhang, 2017 (<named-content xmlns:xlink="http://www.w3.org/1999/xlink" content-type="dwc:institutional_code" xlink:title="College of Life Sciences, Hunan Normal University" xlink:href="http://grbio.org/institution/hunan-normal-university" xlink:type="simple">HNU</named-content>-20071010) <bold>A</bold> male left palp, ventral view <bold>B</bold> ditto, retrolateral view <bold>C</bold> ditto, dorsal view <bold>D</bold> ditto, prolateral view. Scale bars: 0.3 mm.</p></caption><graphic xmlns:xlink="http://www.w3.org/1999/xlink" xlink:href="zookeys-1215-127_article-130564__-g002.jpg" position="float" orientation="portrait" xlink:type="simple" id="oo_1153167.jpg"><uri content-type="original_file" xlink:type="simple">https://binary.pensoft.net/fig/1153167</uri></graphic></fig><p><bold>Female.</bold> (<named-content xmlns:xlink="http://www.w3.org/1999/xlink" content-type="dwc:institutional_code" xlink:title="College of Life Sciences, Hunan Normal University" xlink:href="http://grbio.org/institution/hunan-normal-university" xlink:type="simple">HNU</named-content>-20071010) (Fig. <xref ref-type="fig" rid="F1">1F−J</xref>). Total length 4.95. Carapace 1.70 long, 1.39 wide; abdomen 2.84 long, 1.79 wide. Eye sizes and interdistances: <abbrev xmlns:xlink="http://www.w3.org/1999/xlink" xlink:title="anterior median eyes" id="ABBRID0EODAE" xlink:type="simple">AME</abbrev> 0.09, <abbrev xmlns:xlink="http://www.w3.org/1999/xlink" xlink:title="anterior lateral eyes" id="ABBRID0ESDAE" xlink:type="simple">ALE</abbrev> 0.09, <abbrev xmlns:xlink="http://www.w3.org/1999/xlink" xlink:title="posterior median eyes" id="ABBRID0EWDAE" xlink:type="simple">PME</abbrev> 0.11, <abbrev xmlns:xlink="http://www.w3.org/1999/xlink" xlink:title="posterior lateral eyes" id="ABBRID0E1DAE" xlink:type="simple">PLE</abbrev> 0.11, <abbrev xmlns:xlink="http://www.w3.org/1999/xlink" xlink:title="anterior median eyes" id="ABBRID0E5DAE" xlink:type="simple">AME</abbrev>−<abbrev xmlns:xlink="http://www.w3.org/1999/xlink" xlink:title="anterior median eyes" id="ABBRID0ECEAE" xlink:type="simple">AME</abbrev> 0.08, <abbrev xmlns:xlink="http://www.w3.org/1999/xlink" xlink:title="anterior median eyes" id="ABBRID0EGEAE" xlink:type="simple">AME</abbrev>−<abbrev xmlns:xlink="http://www.w3.org/1999/xlink" xlink:title="anterior lateral eyes" id="ABBRID0EKEAE" xlink:type="simple">ALE</abbrev> 0.02, <abbrev xmlns:xlink="http://www.w3.org/1999/xlink" xlink:title="posterior median eyes" id="ABBRID0EOEAE" xlink:type="simple">PME</abbrev>−<abbrev xmlns:xlink="http://www.w3.org/1999/xlink" xlink:title="posterior median eyes" id="ABBRID0ESEAE" xlink:type="simple">PME</abbrev> 0.10, <abbrev xmlns:xlink="http://www.w3.org/1999/xlink" xlink:title="posterior median eyes" id="ABBRID0EWEAE" xlink:type="simple">PME</abbrev>−<abbrev xmlns:xlink="http://www.w3.org/1999/xlink" xlink:title="posterior lateral eyes" id="ABBRID0E1EAE" xlink:type="simple">PLE</abbrev> 0.09, <abbrev xmlns:xlink="http://www.w3.org/1999/xlink" xlink:title="anterior lateral eyes" id="ABBRID0E5EAE" xlink:type="simple">ALE</abbrev>−<abbrev xmlns:xlink="http://www.w3.org/1999/xlink" xlink:title="posterior lateral eyes" id="ABBRID0ECFAE" xlink:type="simple">PLE</abbrev> 0.08. <abbrev xmlns:xlink="http://www.w3.org/1999/xlink" xlink:title="median ocular area" id="ABBRID0EGFAE" xlink:type="simple">MOA</abbrev> 0.28 long, anterior width 0.24, posterior width 0.32. Clypeus height 0.11. Leg measurements: leg I 4.81(1.50, 1.80, 0.89, 0.62), II 4.57 (1.44, 1.63, 0.91 0.59), III 3.73 (1.19, 1.12, 0.91, 0.51), IV 5.47 (1.54, 1.91, 1.40, 0.62). Leg formula: 4123. Abdomen oblong, anterior half of dorsum with a black-brown longitudinal stripe and some irregular darker patches. Other characters as in male.</p><p>Epigyne (Figs <xref ref-type="fig" rid="F3">3</xref>, <xref ref-type="fig" rid="F4">4D, E</xref>). Atrium about as long as wide, copulatory openings pore-like, located at posterior of epigyne; copulatory ducts C-shaped, connected to n-shaped secondary spermathecae; connecting ducts slender, axisymmetric; primary spermathecae oval, connected to lightly sclerotized fertilization ducts.</p><fig id="F3" position="float" orientation="portrait"><object-id xmlns:xlink="http://www.w3.org/1999/xlink" content-type="doi" xlink:type="simple">10.3897/zookeys.1215.130564.figure3</object-id><object-id xmlns:xlink="http://www.w3.org/1999/xlink" content-type="arpha" xlink:type="simple">E2FBB8B7-BCB9-5EDD-A90A-F8D81FC4742F</object-id><label>Figure 3.</label><caption><p><italic><tp:taxon-name><tp:taxon-name-part taxon-name-part-type="genus" reg="Trachelas">Trachelas</tp:taxon-name-part><tp:taxon-name-part taxon-name-part-type="species" reg="gaoligongensis">gaoligongensis</tp:taxon-name-part></tp:taxon-name></italic> Jin, Yin &amp; Zhang, 2017 (<named-content xmlns:xlink="http://www.w3.org/1999/xlink" content-type="dwc:institutional_code" xlink:title="College of Life Sciences, Hunan Normal University" xlink:href="http://grbio.org/institution/hunan-normal-university" xlink:type="simple">HNU</named-content>-20071010) <bold>A</bold> genitalia, ventral view <bold>B</bold> ditto, dorsal view. Scale bars: 0.3 mm.</p></caption><graphic xmlns:xlink="http://www.w3.org/1999/xlink" xlink:href="zookeys-1215-127_article-130564__-g003.jpg" position="float" orientation="portrait" xlink:type="simple" id="oo_1153168.jpg"><uri content-type="original_file" xlink:type="simple">https://binary.pensoft.net/fig/1153168</uri></graphic></fig><fig id="F4" position="float" orientation="portrait"><object-id xmlns:xlink="http://www.w3.org/1999/xlink" content-type="doi" xlink:type="simple">10.3897/zookeys.1215.130564.figure4</object-id><object-id xmlns:xlink="http://www.w3.org/1999/xlink" content-type="arpha" xlink:type="simple">E194F7C0-92A9-59A8-AF02-FB3BFDDFD0C2</object-id><label>Figure 4.</label><caption><p><italic><tp:taxon-name><tp:taxon-name-part taxon-name-part-type="genus" reg="Trachelas">Trachelas</tp:taxon-name-part><tp:taxon-name-part taxon-name-part-type="species" reg="gaoligongensis">gaoligongensis</tp:taxon-name-part></tp:taxon-name></italic> Jin, Yin &amp; Zhang, 2017 <bold>A</bold> male left palp, prolateral view <bold>B</bold> ditto, ventral view <bold>C</bold> ditto, retrolateral view <bold>D</bold> genitalia, ventral view <bold>E</bold> ditto, dorsal view. Scale bars: 0.3 mm.</p></caption><graphic xmlns:xlink="http://www.w3.org/1999/xlink" xlink:href="zookeys-1215-127_article-130564__-g004.jpg" position="float" orientation="portrait" xlink:type="simple" id="oo_1153169.jpg"><uri content-type="original_file" xlink:type="simple">https://binary.pensoft.net/fig/1153169</uri></graphic></fig></tp:treatment-sec><tp:treatment-sec sec-type="distribution" id="SECID0EWHAE"><title>Distribution.</title><p>China (Yunnan) (Fig. <xref ref-type="fig" rid="F8">8</xref>).</p></tp:treatment-sec><tp:treatment-sec><!--Section generated to contain objects referenced in tp:taxon-treatment.--><fig id="F5" position="float" orientation="portrait"><object-id xmlns:xlink="http://www.w3.org/1999/xlink" content-type="doi" xlink:type="simple">10.3897/zookeys.1215.130564.figure5</object-id><object-id xmlns:xlink="http://www.w3.org/1999/xlink" content-type="arpha" xlink:type="simple">F83E0F5B-68FE-5C32-A7EE-AADC40616AF0</object-id><label>Figure 5.</label><caption><p><italic><tp:taxon-name><tp:taxon-name-part taxon-name-part-type="genus" reg="Trachelas">Trachelas</tp:taxon-name-part><tp:taxon-name-part taxon-name-part-type="species" reg="kavanaughi">kavanaughi</tp:taxon-name-part></tp:taxon-name></italic> sp. nov., female (holotype) <bold>A</bold> habitus, dorsal view <bold>B</bold> ditto, ventral view <bold>C</bold> ocular area, dorsal view <bold>D</bold> carapace, frontal view <bold>E</bold> genitalia, ventral view <bold>F</bold> ditto, dorsal view. Scale bars: 0.5 mm (<bold>A−D</bold>); 0.3 mm (<bold>E, F</bold>).</p></caption><graphic xmlns:xlink="http://www.w3.org/1999/xlink" xlink:href="zookeys-1215-127_article-130564__-g005.jpg" position="float" orientation="portrait" xlink:type="simple" id="oo_1153170.jpg"><uri content-type="original_file" xlink:type="simple">https://binary.pensoft.net/fig/1153170</uri></graphic></fig><fig id="F7" position="float" orientation="portrait"><object-id xmlns:xlink="http://www.w3.org/1999/xlink" content-type="doi" xlink:type="simple">10.3897/zookeys.1215.130564.figure7</object-id><object-id xmlns:xlink="http://www.w3.org/1999/xlink" content-type="arpha" xlink:type="simple">55953CAA-9ABA-56AA-A3A3-8167B967B076</object-id><label>Figure 7.</label><caption><p><bold>A, B</bold><italic><tp:taxon-name><tp:taxon-name-part taxon-name-part-type="genus" reg="Trachelas">Trachelas</tp:taxon-name-part><tp:taxon-name-part taxon-name-part-type="species" reg="kavanaughi">kavanaughi</tp:taxon-name-part></tp:taxon-name></italic> sp. nov. <bold>C, D</bold><italic><tp:taxon-name><tp:taxon-name-part taxon-name-part-type="genus" reg="Trachelas">Trachelas</tp:taxon-name-part><tp:taxon-name-part taxon-name-part-type="species" reg="ventriosus">ventriosus</tp:taxon-name-part></tp:taxon-name></italic> sp. nov. <bold>A</bold> genitalia, ventral view <bold>B</bold> ditto, dorsal view <bold>C</bold> ditto, ventral view <bold>D</bold> ditto, dorsal view. Scale bars: 0.3 mm.</p></caption><graphic xmlns:xlink="http://www.w3.org/1999/xlink" xlink:href="zookeys-1215-127_article-130564__-g007.jpg" position="float" orientation="portrait" xlink:type="simple" id="oo_1153172.jpg"><uri content-type="original_file" xlink:type="simple">https://binary.pensoft.net/fig/1153172</uri></graphic></fig><fig id="F8" position="float" orientation="portrait"><object-id xmlns:xlink="http://www.w3.org/1999/xlink" content-type="doi" xlink:type="simple">10.3897/zookeys.1215.130564.figure8</object-id><object-id xmlns:xlink="http://www.w3.org/1999/xlink" content-type="arpha" xlink:type="simple">BD3E43DE-4B3D-54B0-85C6-7F0B3205728C</object-id><label>Figure 8.</label><caption><p>Collection localities of <italic><tp:taxon-name><tp:taxon-name-part taxon-name-part-type="genus" reg="Trachelas">Trachelas</tp:taxon-name-part><tp:taxon-name-part taxon-name-part-type="species" reg="gaoligongensis">gaoligongensis</tp:taxon-name-part></tp:taxon-name></italic> Jin, Yin &amp; Zhang, 2017, <italic><tp:taxon-name><tp:taxon-name-part taxon-name-part-type="genus" reg="Trachelas">Trachelas</tp:taxon-name-part><tp:taxon-name-part taxon-name-part-type="species" reg="kavanaughi">kavanaughi</tp:taxon-name-part></tp:taxon-name></italic> sp. nov. and <italic><tp:taxon-name><tp:taxon-name-part taxon-name-part-type="genus" reg="Trachelas">Trachelas</tp:taxon-name-part><tp:taxon-name-part taxon-name-part-type="species" reg="ventriosus">ventriosus</tp:taxon-name-part></tp:taxon-name></italic> sp. nov.</p></caption><graphic xmlns:xlink="http://www.w3.org/1999/xlink" xlink:href="zookeys-1215-127_article-130564__-g008.jpg" position="float" orientation="portrait" xlink:type="simple" id="oo_1153173.jpg"><uri content-type="original_file" xlink:type="simple">https://binary.pensoft.net/fig/1153173</uri></graphic></fig></tp:treatment-sec><ref-list><ref id="B3"><mixed-citation xmlns:xlink="http://www.w3.org/1999/xlink" xlink:type="simple"><person-group><name name-style="western"><surname>Liu</surname><given-names>KZ</given-names></name><name name-style="western"><surname>Liu</surname><given-names>JN</given-names></name><name name-style="western"><surname>Zhang</surname><given-names>F</given-names></name><name name-style="western"><surname>Li</surname><given-names>LT</given-names></name><name name-style="western"><surname>Mi</surname><given-names>XQ</given-names></name><name name-style="western"><surname>Jin</surname><given-names>C</given-names></name></person-group> (<year>2024</year>) <article-title>An update on the distribution of the genus <italic><tp:taxon-name><tp:taxon-name-part taxon-name-part-type="genus">Trachelas</tp:taxon-name-part></tp:taxon-name></italic> L. Koch, 1872 (<tp:taxon-name><tp:taxon-name-part taxon-name-part-type="order">Araneae</tp:taxon-name-part></tp:taxon-name>, <tp:taxon-name><tp:taxon-name-part taxon-name-part-type="family">Trachelidae</tp:taxon-name-part></tp:taxon-name>) in China, with description of a new species.</article-title><source>Zootaxa</source><volume>5453</volume>(<issue>4</issue>): <fpage>567</fpage>–<lpage>576</lpage>. <ext-link xlink:href="10.11646/zootaxa.5453.4.7" ext-link-type="doi" xlink:type="simple">https://doi.org/10.11646/zootaxa.5453.4.7</ext-link></mixed-citation></ref></ref-list></tp:taxon-treatment>
