# Supplementary material for: ﻿Description of two new species of the genus Trachelas L. Koch, 1872 and the male of T.gaoligongensis Jin, Yin & Zhang, 2017 from China (Araneae, Trachelidae)
Source: Zookeys. 2024 Oct 14;1215:127–38. doi: 10.3897/zookeys.1215.130564 (PMC11494213; doi:10.3897/zookeys.1215.130564)
Supplement: XML Treatment for Trachelas kavanaughi [file zookeys.1215.130564-treatment3.xml]

<!DOCTYPE tp:taxon-treatment
  PUBLIC "-//TaxonX//DTD Taxonomic Treatment Publishing DTD v0 20100105//EN" "tax-treatment-NSO.dtd">
<tp:taxon-treatment xmlns:tp="http://www.plazi.org/taxpub"><tp:treatment-meta><kwd-group><label>Taxon classification</label><kwd>
              <named-content content-type="kingdom">Animalia</named-content>
            </kwd><kwd>
              <named-content content-type="order">Araneae</named-content>
            </kwd><kwd>
              <named-content content-type="family">Trachelidae</named-content>
            </kwd></kwd-group><mixed-citation publication-type="journal"><person-group><name><surname>Tang</surname><given-names>Gang</given-names></name><name><surname>Yan</surname><given-names>Wen-long</given-names></name><name><surname>Zhao</surname><given-names>Yi</given-names></name><name><surname>Peng</surname><given-names>Xian-jin</given-names></name></person-group><article-title>﻿Description of two new species of the genus <italic><tp:taxon-name><tp:taxon-name-part taxon-name-part-type="genus" reg="Trachelas">Trachelas</tp:taxon-name-part></tp:taxon-name></italic> L. Koch, 1872 and the male of <italic><tp:taxon-name><tp:taxon-name-part taxon-name-part-type="genus" reg="Trachelas">T.</tp:taxon-name-part><tp:taxon-name-part taxon-name-part-type="species" reg="gaoligongensis">gaoligongensis</tp:taxon-name-part></tp:taxon-name></italic> Jin, Yin &amp; Zhang, 2017 from China (<tp:taxon-name><tp:taxon-name-part taxon-name-part-type="order">Araneae</tp:taxon-name-part></tp:taxon-name>, <tp:taxon-name><tp:taxon-name-part taxon-name-part-type="family">Trachelidae</tp:taxon-name-part></tp:taxon-name>)</article-title><source>Zookeys</source><day>14</day><month>10</month><year>2024</year><volume>1215</volume><fpage>127</fpage><lpage>138</lpage><pub-id pub-id-type="doi">10.3897/zookeys.1215.130564</pub-id></mixed-citation></tp:treatment-meta><tp:nomenclature><label>﻿</label><tp:taxon-name>
            <object-id xmlns:xlink="http://www.w3.org/1999/xlink" content-type="arpha" xlink:type="simple">F97917EB-8670-5AF3-9C18-CF2B37A5C6CC</object-id>
            <tp:taxon-name-part taxon-name-part-type="genus" reg="Trachelas">Trachelas</tp:taxon-name-part>
            <tp:taxon-name-part taxon-name-part-type="species" reg="kavanaughi">kavanaughi</tp:taxon-name-part>
            <object-id xmlns:xlink="http://www.w3.org/1999/xlink" content-type="zoobank" xlink:type="simple">https://zoobank.org/6250BA11-335B-45DD-B0BB-F65CCE47FF41</object-id>
          </tp:taxon-name><tp:taxon-status xmlns:xlink="http://www.w3.org/1999/xlink" xlink:type="simple">sp. nov.</tp:taxon-status><xref ref-type="fig" rid="F5">Figs 5</xref><xref ref-type="fig" rid="F7">, 7A, B</xref></tp:nomenclature><tp:treatment-sec sec-type="type material" id="SECID0ERJAE"><title>Type material.</title><p><bold><italic>Holotype</italic></bold> • ♀ (<named-content xmlns:xlink="http://www.w3.org/1999/xlink" content-type="dwc:institutional_code" xlink:title="College of Life Sciences, Hunan Normal University" xlink:href="http://grbio.org/institution/hunan-normal-university" xlink:type="simple">HNU</named-content>-DHK-2004-058); China, Yunnan Prov., Gongshan County, Dulongjiang Township, south of Dizhengdang Village along Silalong River; <named-content xmlns:xlink="http://www.w3.org/1999/xlink" content-type="dwc:verbatimCoordinates" xlink:type="simple"><named-content content-type="geo-json" specific-use="{&#34;type&#34;:&#34;Point&#34;,&#34;coordinates&#34;:[98.326030,28.076540]}" id="NCID0EDKAE" xlink:type="simple">28.07654°N, 98.32603°E</named-content></named-content>; 1890 m a.s.l.; 28 October 2004; D. H. Kavanaugh leg.</p></tp:treatment-sec><tp:treatment-sec sec-type="etymology" id="SECID0EIKAE"><title>Etymology.</title><p>The species is named in honor of the type specimen collector, D. H. Kavanaugh, the curator emeritus at the California Academy of Sciences.</p></tp:treatment-sec><tp:treatment-sec sec-type="diagnosis" id="SECID0ENKAE"><title>Diagnosis.</title><p>The female of this new species (Figs <xref ref-type="fig" rid="F5">5E, F</xref>, <xref ref-type="fig" rid="F7">7A, B</xref>) resembles that of <italic><tp:taxon-name><tp:taxon-name-part taxon-name-part-type="genus" reg="Trachelas">Trachelas</tp:taxon-name-part><tp:taxon-name-part taxon-name-part-type="species" reg="gaoligongensis">gaoligongensis</tp:taxon-name-part></tp:taxon-name></italic> (see Figs <xref ref-type="fig" rid="F3">3</xref>, <xref ref-type="fig" rid="F4">4D, E</xref>) in the shape of the atrium and the secondary spermathecae but differs as follows: (1) the atrium is wider than long in ventral view (vs. about as long as wide); (2) the copulatory openings are located on the anterior of the genitalia in ventral view (vs. located on posterior); (3) the primary spermathecae are round in dorsal view (vs. oval); and (4) the interdistance of the secondary spermathecae is narrower than the width of the primary spermathecae in dorsal view (vs. more than the twice width of the primary spermathecae).</p><fig id="F5" position="float" orientation="portrait"><object-id xmlns:xlink="http://www.w3.org/1999/xlink" content-type="doi" xlink:type="simple">10.3897/zookeys.1215.130564.figure5</object-id><object-id xmlns:xlink="http://www.w3.org/1999/xlink" content-type="arpha" xlink:type="simple">F83E0F5B-68FE-5C32-A7EE-AADC40616AF0</object-id><label>Figure 5.</label><caption><p><italic><tp:taxon-name><tp:taxon-name-part taxon-name-part-type="genus" reg="Trachelas">Trachelas</tp:taxon-name-part><tp:taxon-name-part taxon-name-part-type="species" reg="kavanaughi">kavanaughi</tp:taxon-name-part></tp:taxon-name></italic> sp. nov., female (holotype) <bold>A</bold> habitus, dorsal view <bold>B</bold> ditto, ventral view <bold>C</bold> ocular area, dorsal view <bold>D</bold> carapace, frontal view <bold>E</bold> genitalia, ventral view <bold>F</bold> ditto, dorsal view. Scale bars: 0.5 mm (<bold>A−D</bold>); 0.3 mm (<bold>E, F</bold>).</p></caption><graphic xmlns:xlink="http://www.w3.org/1999/xlink" xlink:href="zookeys-1215-127_article-130564__-g005.jpg" position="float" orientation="portrait" xlink:type="simple" id="oo_1153170.jpg"><uri content-type="original_file" xlink:type="simple">https://binary.pensoft.net/fig/1153170</uri></graphic></fig></tp:treatment-sec><tp:treatment-sec sec-type="description" id="SECID0EWMAE"><title>Description.</title><p><bold>Female</bold> (holotype) (Fig. <xref ref-type="fig" rid="F5">5A−D</xref>). Total length 4.45. Carapace 1.75 long, 1.61 wide; abdomen 2.68 long, 1.79 wide. Carapace brown, smooth, fovea black, small and distinct. Chelicerae brown, with three promarginal and two retromarginal teeth. Sternum and labium light brown, and truncated margin of sternum with distinct crescent-shaped depression. Eye sizes and interdistances: <abbrev xmlns:xlink="http://www.w3.org/1999/xlink" xlink:title="anterior median eyes" id="ABBRID0ECNAE" xlink:type="simple">AME</abbrev> 0.13, <abbrev xmlns:xlink="http://www.w3.org/1999/xlink" xlink:title="anterior lateral eyes" id="ABBRID0EGNAE" xlink:type="simple">ALE</abbrev> 0.13, <abbrev xmlns:xlink="http://www.w3.org/1999/xlink" xlink:title="posterior median eyes" id="ABBRID0EKNAE" xlink:type="simple">PME</abbrev> 0.13, <abbrev xmlns:xlink="http://www.w3.org/1999/xlink" xlink:title="posterior lateral eyes" id="ABBRID0EONAE" xlink:type="simple">PLE</abbrev> 0.13, <abbrev xmlns:xlink="http://www.w3.org/1999/xlink" xlink:title="anterior median eyes" id="ABBRID0ESNAE" xlink:type="simple">AME</abbrev>−<abbrev xmlns:xlink="http://www.w3.org/1999/xlink" xlink:title="anterior median eyes" id="ABBRID0EWNAE" xlink:type="simple">AME</abbrev> 0.05, <abbrev xmlns:xlink="http://www.w3.org/1999/xlink" xlink:title="anterior median eyes" id="ABBRID0E1NAE" xlink:type="simple">AME</abbrev>−<abbrev xmlns:xlink="http://www.w3.org/1999/xlink" xlink:title="anterior lateral eyes" id="ABBRID0E5NAE" xlink:type="simple">ALE</abbrev> 0.02, <abbrev xmlns:xlink="http://www.w3.org/1999/xlink" xlink:title="posterior median eyes" id="ABBRID0ECOAE" xlink:type="simple">PME</abbrev>−<abbrev xmlns:xlink="http://www.w3.org/1999/xlink" xlink:title="posterior median eyes" id="ABBRID0EGOAE" xlink:type="simple">PME</abbrev> 0.10, <abbrev xmlns:xlink="http://www.w3.org/1999/xlink" xlink:title="posterior median eyes" id="ABBRID0EKOAE" xlink:type="simple">PME</abbrev>−<abbrev xmlns:xlink="http://www.w3.org/1999/xlink" xlink:title="posterior lateral eyes" id="ABBRID0EOOAE" xlink:type="simple">PLE</abbrev> 0.08, <abbrev xmlns:xlink="http://www.w3.org/1999/xlink" xlink:title="anterior lateral eyes" id="ABBRID0ESOAE" xlink:type="simple">ALE</abbrev>−<abbrev xmlns:xlink="http://www.w3.org/1999/xlink" xlink:title="posterior lateral eyes" id="ABBRID0EWOAE" xlink:type="simple">PLE</abbrev> 0.05. <abbrev xmlns:xlink="http://www.w3.org/1999/xlink" xlink:title="median ocular area" id="ABBRID0E1OAE" xlink:type="simple">MOA</abbrev> 0.27 long, anterior width 0.30, posterior width 0.34. Clypeus height 0.12. Legs light brown alternating with dark brown. Leg measurements: leg I 5.53 (1.72, 2.02, 1.04, 0.75), II 5.30 (1.60, 1.93, 1.06, 0.71), III 4.20 (1.22, 1.43, 1.02, 0.53), IV 5.72 (1.66, 1.95, 1.46, 0.65). Leg formula: 4123. Abdomen oval, apricot-white; dorsum with five black-brown chevrons decreasing in size from anterior to posterior; venter with two blurry gray longitudinal stripes. Spinnerets yellowish.</p><p>Epigyne (Figs <xref ref-type="fig" rid="F5">5E, F</xref>, <xref ref-type="fig" rid="F7">7A, B</xref>). Atrium wider than long copulatory openings small, located at anterior of epigyne; copulatory ducts C-shaped, secondary spermathecae narrowest at junction with copulatory ducts, widening from copulatory openings to spermathecae; connecting ducts axisymmetric; primary spermathecae round, connected to lightly sclerotized fertilization ducts.</p><p><bold>Male.</bold> Unknown.</p></tp:treatment-sec><tp:treatment-sec sec-type="distribution" id="SECID0EMPAE"><title>Distribution.</title><p>Known only from the type locality (Fig. <xref ref-type="fig" rid="F8">8</xref>).</p></tp:treatment-sec><tp:treatment-sec><!--Section generated to contain objects referenced in tp:taxon-treatment.--><fig id="F7" position="float" orientation="portrait"><object-id xmlns:xlink="http://www.w3.org/1999/xlink" content-type="doi" xlink:type="simple">10.3897/zookeys.1215.130564.figure7</object-id><object-id xmlns:xlink="http://www.w3.org/1999/xlink" content-type="arpha" xlink:type="simple">55953CAA-9ABA-56AA-A3A3-8167B967B076</object-id><label>Figure 7.</label><caption><p><bold>A, B</bold><italic><tp:taxon-name><tp:taxon-name-part taxon-name-part-type="genus" reg="Trachelas">Trachelas</tp:taxon-name-part><tp:taxon-name-part taxon-name-part-type="species" reg="kavanaughi">kavanaughi</tp:taxon-name-part></tp:taxon-name></italic> sp. nov. <bold>C, D</bold><italic><tp:taxon-name><tp:taxon-name-part taxon-name-part-type="genus" reg="Trachelas">Trachelas</tp:taxon-name-part><tp:taxon-name-part taxon-name-part-type="species" reg="ventriosus">ventriosus</tp:taxon-name-part></tp:taxon-name></italic> sp. nov. <bold>A</bold> genitalia, ventral view <bold>B</bold> ditto, dorsal view <bold>C</bold> ditto, ventral view <bold>D</bold> ditto, dorsal view. Scale bars: 0.3 mm.</p></caption><graphic xmlns:xlink="http://www.w3.org/1999/xlink" xlink:href="zookeys-1215-127_article-130564__-g007.jpg" position="float" orientation="portrait" xlink:type="simple" id="oo_1153172.jpg"><uri content-type="original_file" xlink:type="simple">https://binary.pensoft.net/fig/1153172</uri></graphic></fig><fig id="F3" position="float" orientation="portrait"><object-id xmlns:xlink="http://www.w3.org/1999/xlink" content-type="doi" xlink:type="simple">10.3897/zookeys.1215.130564.figure3</object-id><object-id xmlns:xlink="http://www.w3.org/1999/xlink" content-type="arpha" xlink:type="simple">E2FBB8B7-BCB9-5EDD-A90A-F8D81FC4742F</object-id><label>Figure 3.</label><caption><p><italic><tp:taxon-name><tp:taxon-name-part taxon-name-part-type="genus" reg="Trachelas">Trachelas</tp:taxon-name-part><tp:taxon-name-part taxon-name-part-type="species" reg="gaoligongensis">gaoligongensis</tp:taxon-name-part></tp:taxon-name></italic> Jin, Yin &amp; Zhang, 2017 (<named-content xmlns:xlink="http://www.w3.org/1999/xlink" content-type="dwc:institutional_code" xlink:title="College of Life Sciences, Hunan Normal University" xlink:href="http://grbio.org/institution/hunan-normal-university" xlink:type="simple">HNU</named-content>-20071010) <bold>A</bold> genitalia, ventral view <bold>B</bold> ditto, dorsal view. Scale bars: 0.3 mm.</p></caption><graphic xmlns:xlink="http://www.w3.org/1999/xlink" xlink:href="zookeys-1215-127_article-130564__-g003.jpg" position="float" orientation="portrait" xlink:type="simple" id="oo_1153168.jpg"><uri content-type="original_file" xlink:type="simple">https://binary.pensoft.net/fig/1153168</uri></graphic></fig><fig id="F4" position="float" orientation="portrait"><object-id xmlns:xlink="http://www.w3.org/1999/xlink" content-type="doi" xlink:type="simple">10.3897/zookeys.1215.130564.figure4</object-id><object-id xmlns:xlink="http://www.w3.org/1999/xlink" content-type="arpha" xlink:type="simple">E194F7C0-92A9-59A8-AF02-FB3BFDDFD0C2</object-id><label>Figure 4.</label><caption><p><italic><tp:taxon-name><tp:taxon-name-part taxon-name-part-type="genus" reg="Trachelas">Trachelas</tp:taxon-name-part><tp:taxon-name-part taxon-name-part-type="species" reg="gaoligongensis">gaoligongensis</tp:taxon-name-part></tp:taxon-name></italic> Jin, Yin &amp; Zhang, 2017 <bold>A</bold> male left palp, prolateral view <bold>B</bold> ditto, ventral view <bold>C</bold> ditto, retrolateral view <bold>D</bold> genitalia, ventral view <bold>E</bold> ditto, dorsal view. Scale bars: 0.3 mm.</p></caption><graphic xmlns:xlink="http://www.w3.org/1999/xlink" xlink:href="zookeys-1215-127_article-130564__-g004.jpg" position="float" orientation="portrait" xlink:type="simple" id="oo_1153169.jpg"><uri content-type="original_file" xlink:type="simple">https://binary.pensoft.net/fig/1153169</uri></graphic></fig><fig id="F8" position="float" orientation="portrait"><object-id xmlns:xlink="http://www.w3.org/1999/xlink" content-type="doi" xlink:type="simple">10.3897/zookeys.1215.130564.figure8</object-id><object-id xmlns:xlink="http://www.w3.org/1999/xlink" content-type="arpha" xlink:type="simple">BD3E43DE-4B3D-54B0-85C6-7F0B3205728C</object-id><label>Figure 8.</label><caption><p>Collection localities of <italic><tp:taxon-name><tp:taxon-name-part taxon-name-part-type="genus" reg="Trachelas">Trachelas</tp:taxon-name-part><tp:taxon-name-part taxon-name-part-type="species" reg="gaoligongensis">gaoligongensis</tp:taxon-name-part></tp:taxon-name></italic> Jin, Yin &amp; Zhang, 2017, <italic><tp:taxon-name><tp:taxon-name-part taxon-name-part-type="genus" reg="Trachelas">Trachelas</tp:taxon-name-part><tp:taxon-name-part taxon-name-part-type="species" reg="kavanaughi">kavanaughi</tp:taxon-name-part></tp:taxon-name></italic> sp. nov. and <italic><tp:taxon-name><tp:taxon-name-part taxon-name-part-type="genus" reg="Trachelas">Trachelas</tp:taxon-name-part><tp:taxon-name-part taxon-name-part-type="species" reg="ventriosus">ventriosus</tp:taxon-name-part></tp:taxon-name></italic> sp. nov.</p></caption><graphic xmlns:xlink="http://www.w3.org/1999/xlink" xlink:href="zookeys-1215-127_article-130564__-g008.jpg" position="float" orientation="portrait" xlink:type="simple" id="oo_1153173.jpg"><uri content-type="original_file" xlink:type="simple">https://binary.pensoft.net/fig/1153173</uri></graphic></fig></tp:treatment-sec></tp:taxon-treatment>
