# Supplementary material for: ﻿Description of two new species of the genus Trachelas L. Koch, 1872 and the male of T.gaoligongensis Jin, Yin & Zhang, 2017 from China (Araneae, Trachelidae)
Source: Zookeys. 2024 Oct 14;1215:127–38. doi: 10.3897/zookeys.1215.130564 (PMC11494213; doi:10.3897/zookeys.1215.130564)
Supplement: XML Treatment for Trachelas ventriosus [file zookeys.1215.130564-treatment4.xml]

<!DOCTYPE tp:taxon-treatment
  PUBLIC "-//TaxonX//DTD Taxonomic Treatment Publishing DTD v0 20100105//EN" "tax-treatment-NSO.dtd">
<tp:taxon-treatment xmlns:tp="http://www.plazi.org/taxpub"><tp:treatment-meta><kwd-group><label>Taxon classification</label><kwd>
              <named-content content-type="kingdom">Animalia</named-content>
            </kwd><kwd>
              <named-content content-type="order">Araneae</named-content>
            </kwd><kwd>
              <named-content content-type="family">Trachelidae</named-content>
            </kwd></kwd-group><mixed-citation publication-type="journal"><person-group><name><surname>Tang</surname><given-names>Gang</given-names></name><name><surname>Yan</surname><given-names>Wen-long</given-names></name><name><surname>Zhao</surname><given-names>Yi</given-names></name><name><surname>Peng</surname><given-names>Xian-jin</given-names></name></person-group><article-title>﻿Description of two new species of the genus <italic><tp:taxon-name><tp:taxon-name-part taxon-name-part-type="genus" reg="Trachelas">Trachelas</tp:taxon-name-part></tp:taxon-name></italic> L. Koch, 1872 and the male of <italic><tp:taxon-name><tp:taxon-name-part taxon-name-part-type="genus" reg="Trachelas">T.</tp:taxon-name-part><tp:taxon-name-part taxon-name-part-type="species" reg="gaoligongensis">gaoligongensis</tp:taxon-name-part></tp:taxon-name></italic> Jin, Yin &amp; Zhang, 2017 from China (<tp:taxon-name><tp:taxon-name-part taxon-name-part-type="order">Araneae</tp:taxon-name-part></tp:taxon-name>, <tp:taxon-name><tp:taxon-name-part taxon-name-part-type="family">Trachelidae</tp:taxon-name-part></tp:taxon-name>)</article-title><source>Zookeys</source><day>14</day><month>10</month><year>2024</year><volume>1215</volume><fpage>127</fpage><lpage>138</lpage><pub-id pub-id-type="doi">10.3897/zookeys.1215.130564</pub-id></mixed-citation></tp:treatment-meta><tp:nomenclature><label>﻿</label><tp:taxon-name>
            <object-id xmlns:xlink="http://www.w3.org/1999/xlink" content-type="arpha" xlink:type="simple">49B78E18-C507-5F42-B7C3-989C69AD6E4A</object-id>
            <tp:taxon-name-part taxon-name-part-type="genus" reg="Trachelas">Trachelas</tp:taxon-name-part>
            <tp:taxon-name-part taxon-name-part-type="species" reg="ventriosus">ventriosus</tp:taxon-name-part>
            <object-id xmlns:xlink="http://www.w3.org/1999/xlink" content-type="zoobank" xlink:type="simple">https://zoobank.org/87DF29C7-02FA-411D-8A54-CBC9141565F7</object-id>
          </tp:taxon-name><tp:taxon-status xmlns:xlink="http://www.w3.org/1999/xlink" xlink:type="simple">sp. nov.</tp:taxon-status><xref ref-type="fig" rid="F6">Figs 6</xref><xref ref-type="fig" rid="F7">, 7C, D</xref></tp:nomenclature><tp:treatment-sec sec-type="type material" id="SECID0EHRAE"><title>Type material.</title><p><bold><italic>Holotype</italic></bold> • ♀ (<named-content xmlns:xlink="http://www.w3.org/1999/xlink" content-type="dwc:institutional_code" xlink:title="College of Life Sciences, Hunan Normal University" xlink:href="http://grbio.org/institution/hunan-normal-university" xlink:type="simple">HNU</named-content>-Wang060528-1); China, Yunnan Prov., Tengchong County, Houqiao Township; <named-content xmlns:xlink="http://www.w3.org/1999/xlink" content-type="dwc:verbatimCoordinates" xlink:type="simple"><named-content content-type="geo-json" specific-use="{&#34;type&#34;:&#34;Point&#34;,&#34;coordinates&#34;:[98.254880,25.353910]}" id="NCID0EZRAE" xlink:type="simple">25.35391°N, 98.25488°E</named-content></named-content>; 1785 m a.s.l.; 28 May 2006; Xin-Ping Wang, Peng Hu leg.</p></tp:treatment-sec><tp:treatment-sec sec-type="etymology" id="SECID0E5RAE"><title>Etymology.</title><p>The species name is derived from the Latin “<tp:taxon-name><tp:taxon-name-part taxon-name-part-type="genus" reg="Trachelas"/><tp:taxon-name-part taxon-name-part-type="species" reg="ventriosus">ventriosus</tp:taxon-name-part></tp:taxon-name>” (pot-bellied), referring to its large abdomen; adjective.</p></tp:treatment-sec><tp:treatment-sec sec-type="diagnosis" id="SECID0ENSAE"><title>Diagnosis.</title><p>The female of this new species (Figs <xref ref-type="fig" rid="F6">6E, F</xref>, <xref ref-type="fig" rid="F7">7C, D</xref>) resembles that of <italic><tp:taxon-name><tp:taxon-name-part taxon-name-part-type="genus" reg="Trachelas">Trachelas</tp:taxon-name-part><tp:taxon-name-part taxon-name-part-type="species" reg="fasciae">fasciae</tp:taxon-name-part></tp:taxon-name></italic> Zhang, Fu &amp; Zhu, 2009 (see <xref ref-type="bibr" rid="B7">Zhang et al. 2009</xref>, figs 21, 22) in having symmetrical connecting ducts and the primary spermathecae are near the genital groove but differs as follows: (1) the atrium occupies 3/4 of the genitalia in ventral view (vs. 1/3 of the genitalia); (2) the copulatory openings are posterior to the secondary spermathecae in ventral view (vs. anterior to the secondary spermathecae); (3) the secondary spermathecae are inverted V-shaped in dorsal view (vs. V-shaped); and (4) the primary and secondary spermathecae are far away from each other in dorsal view (vs. partially overlapping).</p><fig id="F6" position="float" orientation="portrait"><object-id xmlns:xlink="http://www.w3.org/1999/xlink" content-type="doi" xlink:type="simple">10.3897/zookeys.1215.130564.figure6</object-id><object-id xmlns:xlink="http://www.w3.org/1999/xlink" content-type="arpha" xlink:type="simple">3A9D54BA-D750-56F1-84EB-06ED520EBB35</object-id><label>Figure 6.</label><caption><p><italic><tp:taxon-name><tp:taxon-name-part taxon-name-part-type="genus" reg="Trachelas">Trachelas</tp:taxon-name-part><tp:taxon-name-part taxon-name-part-type="species" reg="ventriosus">ventriosus</tp:taxon-name-part></tp:taxon-name></italic> sp. nov., female (holotype) <bold>A</bold> habitus, dorsal view <bold>B</bold> ditto, ventral view <bold>C</bold> ocular area, dorsal view <bold>D</bold> carapace, frontal view <bold>E</bold> genitalia, ventral view <bold>F</bold> ditto, dorsal view. Scale bars: 0.5 mm (<bold>A−D</bold>); 0.3 mm (<bold>E, F</bold>).</p></caption><graphic xmlns:xlink="http://www.w3.org/1999/xlink" xlink:href="zookeys-1215-127_article-130564__-g006.jpg" position="float" orientation="portrait" xlink:type="simple" id="oo_1153171.jpg"><uri content-type="original_file" xlink:type="simple">https://binary.pensoft.net/fig/1153171</uri></graphic></fig><fig id="F7" position="float" orientation="portrait"><object-id xmlns:xlink="http://www.w3.org/1999/xlink" content-type="doi" xlink:type="simple">10.3897/zookeys.1215.130564.figure7</object-id><object-id xmlns:xlink="http://www.w3.org/1999/xlink" content-type="arpha" xlink:type="simple">55953CAA-9ABA-56AA-A3A3-8167B967B076</object-id><label>Figure 7.</label><caption><p><bold>A, B</bold><italic><tp:taxon-name><tp:taxon-name-part taxon-name-part-type="genus" reg="Trachelas">Trachelas</tp:taxon-name-part><tp:taxon-name-part taxon-name-part-type="species" reg="kavanaughi">kavanaughi</tp:taxon-name-part></tp:taxon-name></italic> sp. nov. <bold>C, D</bold><italic><tp:taxon-name><tp:taxon-name-part taxon-name-part-type="genus" reg="Trachelas">Trachelas</tp:taxon-name-part><tp:taxon-name-part taxon-name-part-type="species" reg="ventriosus">ventriosus</tp:taxon-name-part></tp:taxon-name></italic> sp. nov. <bold>A</bold> genitalia, ventral view <bold>B</bold> ditto, dorsal view <bold>C</bold> ditto, ventral view <bold>D</bold> ditto, dorsal view. Scale bars: 0.3 mm.</p></caption><graphic xmlns:xlink="http://www.w3.org/1999/xlink" xlink:href="zookeys-1215-127_article-130564__-g007.jpg" position="float" orientation="portrait" xlink:type="simple" id="oo_1153172.jpg"><uri content-type="original_file" xlink:type="simple">https://binary.pensoft.net/fig/1153172</uri></graphic></fig></tp:treatment-sec><tp:treatment-sec sec-type="description" id="SECID0EBWAE"><title>Description.</title><p>Female (holotype) (Fig. <xref ref-type="fig" rid="F6">6A−D</xref>). Total length 4.47. Carapace 1.59 long, 1.33 wide; abdomen 2.87 long, 1.89 wide. Carapace brown, fovea black and slender, radial grooves distinct. Chelicerae light brown, with two promarginal and three retromarginal teeth. Sternum and labium light brown, partly covered with black setae. Eye sizes and interdistances: <abbrev xmlns:xlink="http://www.w3.org/1999/xlink" xlink:title="anterior median eyes" id="ABBRID0ELWAE" xlink:type="simple">AME</abbrev> 0.12, <abbrev xmlns:xlink="http://www.w3.org/1999/xlink" xlink:title="anterior lateral eyes" id="ABBRID0EPWAE" xlink:type="simple">ALE</abbrev> 0.12, <abbrev xmlns:xlink="http://www.w3.org/1999/xlink" xlink:title="posterior median eyes" id="ABBRID0ETWAE" xlink:type="simple">PME</abbrev> 0.12, <abbrev xmlns:xlink="http://www.w3.org/1999/xlink" xlink:title="posterior lateral eyes" id="ABBRID0EXWAE" xlink:type="simple">PLE</abbrev> 0.12, <abbrev xmlns:xlink="http://www.w3.org/1999/xlink" xlink:title="anterior median eyes" id="ABBRID0E2WAE" xlink:type="simple">AME</abbrev>−<abbrev xmlns:xlink="http://www.w3.org/1999/xlink" xlink:title="anterior median eyes" id="ABBRID0E6WAE" xlink:type="simple">AME</abbrev> 0.06, <abbrev xmlns:xlink="http://www.w3.org/1999/xlink" xlink:title="anterior median eyes" id="ABBRID0EDXAE" xlink:type="simple">AME</abbrev>−<abbrev xmlns:xlink="http://www.w3.org/1999/xlink" xlink:title="anterior lateral eyes" id="ABBRID0EHXAE" xlink:type="simple">ALE</abbrev> 0.01, <abbrev xmlns:xlink="http://www.w3.org/1999/xlink" xlink:title="posterior median eyes" id="ABBRID0ELXAE" xlink:type="simple">PME</abbrev>−<abbrev xmlns:xlink="http://www.w3.org/1999/xlink" xlink:title="posterior median eyes" id="ABBRID0EPXAE" xlink:type="simple">PME</abbrev> 0.10, <abbrev xmlns:xlink="http://www.w3.org/1999/xlink" xlink:title="posterior median eyes" id="ABBRID0ETXAE" xlink:type="simple">PME</abbrev>−<abbrev xmlns:xlink="http://www.w3.org/1999/xlink" xlink:title="posterior lateral eyes" id="ABBRID0EXXAE" xlink:type="simple">PLE</abbrev> 0.08, <abbrev xmlns:xlink="http://www.w3.org/1999/xlink" xlink:title="anterior lateral eyes" id="ABBRID0E2XAE" xlink:type="simple">ALE</abbrev>−<abbrev xmlns:xlink="http://www.w3.org/1999/xlink" xlink:title="posterior lateral eyes" id="ABBRID0E6XAE" xlink:type="simple">PLE</abbrev> 0.07. <abbrev xmlns:xlink="http://www.w3.org/1999/xlink" xlink:title="median ocular area" id="ABBRID0EDYAE" xlink:type="simple">MOA</abbrev> 0.26 long, anterior width 0.24, posterior width 0.30. Clypeus height 0.11. Legs light brown alternating with dark brown. Leg measurements: leg I 4.56 (1.43, 1.65, 0.81, 0.67), II 4.82 (1.44, 1.62, 1.22, 0.54), III 3.02 (0.83, 1.05, 0.72, 0.42), IV 4.80 (1.32, 1.71, 1.23, 0.54). Leg formula: 2413. Abdomen oval, apricot-white; dorsum with eight black-brown chevrons decreasing in size from anterior to posterior, with a longitudinal black-brown stripe in middle, and several brown markings distributed irregularly; venter with two blurry gray longitudinal stripes. Spinnerets covered with black setae and parenthesis-shaped marks laterally.</p><p>Epigyne (Figs <xref ref-type="fig" rid="F6">6E, F</xref>, <xref ref-type="fig" rid="F7">7C, D</xref>). Atrium longer than wide, copulatory openings located on posterior of epigyne; connecting ducts long and symmetrical; secondary spermathecae close to each other; primary spermathecae close to genital groove, connected by short fertilization ducts.</p><p><bold>Male.</bold> Unknown.</p></tp:treatment-sec><tp:treatment-sec sec-type="distribution" id="SECID0EVYAE"><title>Distribution.</title><p>Known only from the type locality (Fig. <xref ref-type="fig" rid="F8">8</xref>).</p><fig id="F8" position="float" orientation="portrait"><object-id xmlns:xlink="http://www.w3.org/1999/xlink" content-type="doi" xlink:type="simple">10.3897/zookeys.1215.130564.figure8</object-id><object-id xmlns:xlink="http://www.w3.org/1999/xlink" content-type="arpha" xlink:type="simple">BD3E43DE-4B3D-54B0-85C6-7F0B3205728C</object-id><label>Figure 8.</label><caption><p>Collection localities of <italic><tp:taxon-name><tp:taxon-name-part taxon-name-part-type="genus" reg="Trachelas">Trachelas</tp:taxon-name-part><tp:taxon-name-part taxon-name-part-type="species" reg="gaoligongensis">gaoligongensis</tp:taxon-name-part></tp:taxon-name></italic> Jin, Yin &amp; Zhang, 2017, <italic><tp:taxon-name><tp:taxon-name-part taxon-name-part-type="genus" reg="Trachelas">Trachelas</tp:taxon-name-part><tp:taxon-name-part taxon-name-part-type="species" reg="kavanaughi">kavanaughi</tp:taxon-name-part></tp:taxon-name></italic> sp. nov. and <italic><tp:taxon-name><tp:taxon-name-part taxon-name-part-type="genus" reg="Trachelas">Trachelas</tp:taxon-name-part><tp:taxon-name-part taxon-name-part-type="species" reg="ventriosus">ventriosus</tp:taxon-name-part></tp:taxon-name></italic> sp. nov.</p></caption><graphic xmlns:xlink="http://www.w3.org/1999/xlink" xlink:href="zookeys-1215-127_article-130564__-g008.jpg" position="float" orientation="portrait" xlink:type="simple" id="oo_1153173.jpg"><uri content-type="original_file" xlink:type="simple">https://binary.pensoft.net/fig/1153173</uri></graphic></fig></tp:treatment-sec><ref-list><ref id="B7"><mixed-citation xmlns:xlink="http://www.w3.org/1999/xlink" xlink:type="simple"><person-group><name name-style="western"><surname>Zhang</surname><given-names>F</given-names></name><name name-style="western"><surname>Fu</surname><given-names>JY</given-names></name><name name-style="western"><surname>Zhu</surname><given-names>MS</given-names></name></person-group> (<year>2009</year>) <article-title>A review of the genus <italic><tp:taxon-name><tp:taxon-name-part taxon-name-part-type="genus">Trachelas</tp:taxon-name-part></tp:taxon-name></italic> (<tp:taxon-name><tp:taxon-name-part taxon-name-part-type="order">Araneae</tp:taxon-name-part></tp:taxon-name>: <tp:taxon-name><tp:taxon-name-part taxon-name-part-type="family">Corinnidae</tp:taxon-name-part></tp:taxon-name>) from China.</article-title><source>Zootaxa</source><volume>2235</volume>: <fpage>40</fpage>–<lpage>58</lpage>. <ext-link xlink:href="10.11646/zootaxa.2235.1.2" ext-link-type="doi" xlink:type="simple">https://doi.org/10.11646/zootaxa.2235.1.2</ext-link></mixed-citation></ref></ref-list></tp:taxon-treatment>
